# Supplementary material for: Bacillus subtilis Biofertilizer Mitigates N2O Emissions from Saline-Alkali Farmland
Source: Life (Basel). 2026 Apr 9;16(4):635. doi: 10.3390/life16040635 (PMC13117370; doi:10.3390/life16040635)
Supplement: Supplementary file 1 [file life-16-00635-s001.zip]

Archive with 1 entries (1 files):
- life-4177406-supplementary.pdf
